# Supplementary material for: Perception of Body Ownership Is Driven by Bayesian Sensory Inference
Source: PLoS One. 2015 Feb 6;10(2):e0117178. doi: 10.1371/journal.pone.0117178 (PMC4320053; doi:10.1371/journal.pone.0117178)
Supplement: S1 Dataset — Comma Separated Values (.csv) File containing collected dataset from experiment 1. (CSV) [file pone.0117178.s002.csv]

condition	subject #	std of prop. loc. Pre-test	std of prop. loc post-test	mean std. of prop. loc.	prop. bias pre-test	prop. bias post-test	delta-bias	ownership rating pre-test	ownership rating post-test	delta-ownership rating	localized position pre-test	localized position post-test	handedness (0:R, 1:L)	sex (0: F, 1:M)	age
1	1	1.295245091	1.500526619	1.397885855	1.988520833	8.140729167	6.152208333	0	0	0	11.77935417	17.9315625	0	0	27
1	3	1.454623665	1.946328465	1.700476065	2.393458333	10.97077083	8.5773125	0	2	2	14.922625	23.4999375	0	0	19
1	7	1.875773514	1.109503129	1.492638321	1.973666667	5.394	3.420333333	2	3	1	13.4695	16.88983333	0	0	19
1	9	0.835411355	1.53621112	1.185811238	3.116145833	5.635541667	2.519395833	2	3	1	13.75947917	16.278875	0	0	21
1	11	1.397223225	0.721789255	1.05950624	0.550895833	1.72825	1.177354167	-1	2	3	11.65922917	12.83658333	0	1	20
1	13	0.866667883	1.5781824	1.222425141	3.725166667	13.10977083	9.384604167	3	3	0	13.80016667	23.18477083	1	0	20
1	28	1.519132022	1.153570501	1.336351262	3.911166667	8.142666667	4.2315	-2	2	4	14.81283333	19.04433333	0	1	21
1	33	1.352377515	1.845580178	1.598978846	7.9224375	9.671354167	1.748916667	-1	1	2	19.21160417	20.96052083	1	0	20
1	39	0.91380984	1.143972979	1.02889141	4.566041667	3.550145833	-1.015895833	-2	1	3	16.42354167	15.40764583	0	1	25
1	43	3.474800574	2.34264799	2.908724282	10.76022917	13.53795833	2.777729167	1	2	1	21.0160625	23.79379167	0	0	22
1	52	1.522914201	1.268138795	1.395526498	11.4370625	10.65108333	-0.785979167	1	3	2	23.0620625	22.27608333	0	0	18
1	55	1.043710607	1.14129981	1.092505208	1.599083333	1.274229167	-0.324854167	-2	-2	0	13.24991667	12.9250625	0	0	21
1	61	1.240337878	1.717252402	1.47879514	2.138354167	4.500166667	2.3618125	2	3	1	14.0991875	16.461	0	0	19
1	62	1.625916715	1.643835382	1.634876048	3.759395833	4.651291667	0.891895833	3	3	0	15.46189583	16.35379167	0	0	20
1	63	1.842585371	0.669234017	1.255909694	-1.393640351	1.430520833	2.824161184	3	3	0	10.23135965	13.05552083	0	1	18
1	68	2.567969057	1.458939263	2.01345416	3.308604167	7.877875	4.569270833	2	3	1	14.8819375	19.45120833	0	0	19
1	72	0.736333956	0.997169541	0.866751749	2.5516875	4.8805625	2.328875	1	1	0	14.22835417	16.55722917	0	0	18
1	76	1.349560522	1.146917459	1.248238991	1.6139375	12.9754375	11.3615	2	3	1	13.7814375	25.1429375	0	0	19
1	80	1.22763561	1.72872512	1.478180365	-1.7883125	9.4724375	11.26075	1	2	1	10.17252083	21.43327083	0	0	19
1	85	0.654164175	0.841596124	0.74788015	-0.530875	1.323958333	1.854833333	2	2	0	11.53329167	13.388125	0	0	23
1	91	0.689622099	3.473933561	2.08177783	0.173083333	12.67254167	12.49945833	3	3	0	12.08225	24.58170833	0	1	20
2	2	1.642307049	0.654583554	1.148445301	2.39975	4.337895833	1.938145833	1	-1	-2	13.39975	15.33789583	0	0	22
2	16	1.373707834	0.966116499	1.169912166	1.209475	3.2104375	2.0009625	3	-1	-4	12.369475	14.3704375	1	0	41
2	20	1.477396474	0.867009147	1.17220281	4.860541667	1.678520833	-3.182020833	2	-2	-4	15.891375	12.70935417	0	0	18
2	23	0.626713166	0.865138318	0.745925742	3.788458333	1.469916667	-2.318541667	1	1	0	14.17345833	11.85491667	0	0	18
2	26	1.501208559	0.913287944	1.207248251	7.285	8.597979167	1.312979167	3	-2	-5	18.6	19.91297917	0	0	25
2	30	1.708798382	1.30107005	1.504934216	5.239645833	8.361604167	3.121958333	2	-2	-4	17.17464583	20.29660417	0	1	22
2	36	1.168797573	0.70574074	0.937269157	6.018520833	3.205270833	-2.81325	1	0	-1	16.94602083	14.13277083	0	0	24
2	40	3.559853078	1.816767575	2.688310326	7.6666875	8.094229167	0.427541667	-3	0	3	18.5166875	18.94422917	0	0	25
2	44	1.0830503	1.051761559	1.067405929	3.544979167	4.876041667	1.3310625	1	3	2	15.78997917	17.12104167	0	0	19
2	53	1.351217515	1.111607909	1.231412712	3.390625	6.739916667	3.349291667	3	3	0	14.705625	18.05491667	0	0	28
2	60	1.217410175	2.177032053	1.697221114	4.677125	3.376416667	-1.300708333	0	3	3	16.48295833	15.18225	0	0	20
2	64	1.340553342	1.536248121	1.438400731	4.947729167	12.01713675	7.069407585	3	3	0	16.85689583	23.92630342	0	0	19
2	69	1.157787272	0.805294663	0.981540967	-4.9154375	-5.153418803	-0.237981303	1	0	-1	6.890395833	6.65241453	0	0	19
2	73	1.004991673	0.850480319	0.927735996	8.68	14.00166667	5.321666667	2	2	0	20.0725	25.39416667	0	0	21
2	77	0.946414963	1.489970695	1.218192829	2.802916667	5.802166667	2.99925	2	3	1	14.84125	17.8405	0	1	22
2	81	1.327394683	0.917773688	1.122584186	3.387395833	4.955479167	1.568083333	-1	0	1	15.55489583	17.12297917	0	1	20
2	86	0.526656678	1.544468488	1.035562583	-2.393458333	2.259423077	4.65288141	3	0	-3	9.464041667	14.11692308	0	0	19
2	92	1.068811465	0.710296522	0.889553994	9.630666667	10.93847917	1.3078125	2	-3	-5	21.25566667	22.56347917	0	0	22
2	113	1.132941941	0.71999444	0.926468191	-0.735604167	0.074270833	0.809875	-2	-2	0	10.88939583	11.69927083	0	0	21
2	114	1.346075485	1.372971858	1.359523672	1.473145833	2.817770833	1.344625	3	3	0	13.2273125	14.5719375	0	1	18
2	116	1.210452818	1.010124076	1.110288447	4.193395833	7.638916667	3.445520833	1	2	1	15.81839583	19.26391667	0	0	21
3	15	1.37848408	0.994179148	1.186331614	1.980125	15.1880625	13.2079375	3	3	0	11.17679167	24.38472917	0	1	19
3	17	0.819994853	1.213241606	1.01661823	5.464395833	6.4731875	1.008791667	2	2	0	15.9785625	16.98735417	1	0	20
3	19	0.866490165	1.357716881	1.112103523	5.933916667	10.10858333	4.174666667	2	0	-2	15.41475	19.58941667	0	0	21
3	21	1.494427976	0.703314332	1.098871154	-4.106854167	-2.732520833	1.374333333	2	3	1	7.1048125	8.479145833	0	1	18
3	24	1.343771301	1.234908439	1.28933987	4.2644375	4.582833333	0.318395833	2	2	0	14.8044375	15.12283333	0	0	21
3	27	1.458099669	1.116016406	1.287058037	-0.576729167	1.349791667	1.926520833	2	2	0	9.885770833	11.81229167	0	0	18
3	31	0.925073975	0.703217005	0.81414549	1.996270833	-0.289979167	-2.28625	-2	-2	0	12.64477083	10.35852083	0	0	18
3	35	1.346461886	0.693698051	1.020079968	3.250479167	4.222458333	0.971979167	-3	0	3	13.01547917	13.98745833	0	1	21
3	38	1.300330856	0.972874773	1.136602814	-0.4185	1.1411875	1.5596875	-2	1	3	10.8965	12.4561875	0	1	21
3	41	0.914540791	1.280002915	1.097271853	10.15508333	5.111125	-5.043958333	3	-3	-6	21.78008333	16.736125	0	1	22
3	46	0.809588625	1.139221349	0.974404987	-1.6526875	0.764020833	2.416708333	-2	-1	1	10.95397917	13.3706875	0	1	22
3	51	0.795890462	1.28282642	1.039358441	2.159020833	4.502104167	2.343083333	2	3	1	13.9131875	16.25627083	0	0	19
3	57	1.527883325	1.33970294	1.433793132	8.112958333	10.1505625	2.037604167	3	3	0	19.68629167	21.72389583	0	0	19
3	67	1.637176346	2.070775956	1.853976151	5.403041667	3.019780702	-2.383260965	1	2	1	17.053875	14.67061404	0	0	19
3	70	0.906561359	1.018202584	0.962381971	5.88225	1.801229167	-4.081020833	-3	-1	2	17.45558333	13.3745625	0	0	18
3	74	2.907805913	1.626132451	2.266969182	9.976833333	14.0023125	4.025479167	2	-3	-5	21.93766667	25.96314583	0	0	25
3	78	0.836246642	1.708468892	1.272357767	0.861773504	8.590229167	7.728455662	2	1	-1	12.46094017	20.18939583	0	0	21
3	82	1.778232412	3.806357122	2.792294767	10.26514017	15.6272625	5.362122329	2	0	-2	21.68344017	27.0455625	0	0	19
3	84	0.892756152	1.378682682	1.135719417	-1.1644375	2.083458333	3.247895833	-1	0	1	10.82222917	14.070125	0	0	21
3	88	3.162505846	1.475827816	2.319166831	6.9905	10.40760417	3.417104167	2	0	-2	18.66716667	22.08427083	1	1	18
3	117	0.608466441	1.035132648	0.821799545	5.011666667	3.842708333	-1.168958333	2	1	-1	16.61083333	15.441875	1	1	20
4	4	2.358473663	0.822645267	1.590559465	1.048099102	4.629333333	3.581234232				14.0680991	17.64933333	0	0	19
4	6	2.055601575	1.02778726	1.541694417	-0.121416667	6.439604167	6.561020833				7.551083333	14.11210417	0	0	22
4	8	0.683440376	1.509387499	1.096413938	3.103229167	0.6723125	-2.430916667				14.7540625	12.32314583	0	0	21
4	10	0.764818096	0.849229685	0.80702389	-4.660979167	-1.932979167	2.728				4.4581875	7.1861875	0	0	19
4	12	1.765197521	0.925970683	1.345584102	-2.413479167	-4.075854167	-1.662375				8.384854167	6.722479167	0	0	22
4	29	0.970354753	1.016254461	0.993304607	7.830083333	7.264465812	-0.565617521				18.80925	18.24363248	0	0	19
4	32	1.063543957	1.330451072	1.196997514	5.205416667	4.181125	-1.024291667				16.77875	15.75445833	0	1	21
4	37	1.851869755	1.99681722	1.924343487	3.86725	7.113208333	3.245958333				14.43308333	17.67904167	0	0	22
4	42	1.063961396	1.538661969	1.301311682	-4.070041667	1.788958333	5.859				6.857458333	12.71645833	0	0	22
4	45	1.890340388	1.169015697	1.529678042	5.71175	9.4724375	3.7606875				16.14841667	19.90910417	0	0	22
4	54	0.963917047	0.598585033	0.78125104	-2.700875	-2.821645833	-0.120770833				8.743291667	8.622520833	0	0	23
4	58	2.371199144	2.327763389	2.349481267	7.7558125	8.1278125	0.372				19.5358125	19.9078125	0	1	21
4	65	0.670485741	1.097760993	0.884123367	0.171145833	0.0368125	-0.134333333				12.59697917	12.46264583	0	0	21
4	71	1.208770794	1.682683349	1.445727072	3.0476875	1.990458333	-1.057229167				14.69852083	13.64129167	0	0	19
4	75	1.627656522	0.788470548	1.208063535	1.9355625	1.522229167	-0.413333333				14.46472917	14.05139583	0	0	21
4	79	1.359687722	0.773578691	1.066633207	1.223854167	-0.274479167	-1.498333333				13.21052083	11.7121875	0	1	22
4	83	2.439034534	2.544476491	2.491755512	2.894625	9.648104167	6.753479167				14.70045833	21.4539375	0	1	20
4	90	0.930488387	1.172047828	1.051268107	3.057375	4.562166667	1.504791667				14.88904167	16.39383333	0	0	18
4	94	1.298302427	1.748675909	1.523489168	4.965299145	4.103625	-0.861674145				16.77113248	15.90945833	0	0	19
4	115	4.734444553	1.018904199	2.876674376	0.2266875	-0.988125	-1.2148125				12.36835417	11.15354167	0	1	26
4	118	1.300272952	0.840986943	1.070629948	5.52575	-0.694916667	-6.220666667				18.18408333	11.96341667	0	1	19
