# Supplementary material for: Perception of Body Ownership Is Driven by Bayesian Sensory Inference
Source: PLoS One. 2015 Feb 6;10(2):e0117178. doi: 10.1371/journal.pone.0117178 (PMC4320053; doi:10.1371/journal.pone.0117178)
Supplement: S2 Dataset — Comma Separated Values File (.csv) containing collected dataset from experiment 2. (CSV) [file pone.0117178.s003.csv]

SCR Eye Opening Plausible Arm	SCR Eye Opening Hanging Arm	SCR Eye Opening No Arm	SCR Threat Plausible Arm	SCR Threat Hanging Arm	SCR Threat No Arm	Ownership Rating Plausible Arm	Ownership Rating Hanging Arm
2.5448	0.19408	1.3134	1.311	0.7233	0.30378	3	-1
2.4887	0.63469	0.54066	1.8818	0.34791	0.25074	3	-2
7.9333	0.73415	3.4115	1.0548	0.7456	1.3086	2	-1
1.4008	0.3513	0.18565	0.69135	0.36918	0.18022	3	-3
1.0735	1.8269	0.35803	0.99152	0.30559	0.24291	2	-1
3.7376	0.63469	0.18022	1.8354	0.18022	0.27003	3	-3
3.983	0.46231	0.29535	2.2428	0.58768	0.30559	2	-1
1.2212	3.0571	0.41529	1.0349	0.42333	0.36285	3	-3
1.1392	0.23869	0.22241	1.3948	0.18283	0.28992	-1	-3
1.8396	1.062	1.3075	3.5038	2.4429	0.91798	2	-3
1.9324	2.8691	2.0759	2.2615	0.37973	0.79141	0	-3
0.24291	0.24761	1.097	0.26641	0.18082	2.4369	2	-3
1.4005	0.91286	2.2253	0.95656	3.1301	0.48099	2	-3
1.2658	0.51655	1.5227	0.62023	0.72571	1.1211	3	-3
5.9943	0.95656	1.0391	1.5527	2.9872	0.80165	2	1
3.872	0.45447	2.8691	5.1324	0.44181	2.2193	2	-2
3.9805	1.9746	1.0186	1.5949	1.3556	1.361	1	-3
